# Supplementary material for: Online Tobacco Advertising and Current Chew, Dip, Snuff and Snus Use among Youth and Young Adults, 2018–2019
Source: Int J Environ Res Public Health. 2022 Apr 14;19(8):4786. doi: 10.3390/ijerph19084786 (PMC9026367; doi:10.3390/ijerph19084786)
Supplement: Supplementary file 1 [file ijerph-19-04786-s001.zip]

Archive with 1 entries (1 files):
- ijerph-1619970-supplementary.pdf
